# Supplementary material for: Structural maturation of SYCP1-mediated meiotic chromosome synapsis by SYCE3
Source: Nat Struct Mol Biol. Author manuscript; Available in PMC 2023 Feb 24. (PMC7614228; doi:10.1038/s41594-022-00909-1)
Supplement: Supplementary Table 1 [file EMS159613-supplement-Supplementary_Table_1.xlsx]

## Sheet: Supplementary Table 1
Supplementary Table 1. Oligonucleotides used in this study.
Oligonucleotide	Type	Sequence
Syce3_20092	crRNA	CTGGATGGCCTATGATATGG
Syce3_20053	crRNA	CTGCACTACAACAACCAAAC
Syce3_WY	ssDNA repair oligo	TCCCGGGGTCTTGCCCCTAAAGCTGAGCACAGTGCCCCCACCCCCCAGAGCATCAGCACCTGTCGCCTAACTGGGACTGTTTGGTTGTTGTAGTGCAGGCAACCGAGATGGCCGAGGATATGGTCGTCATGCGTACGAACCCCACACTAGCAGAGTCCATGCGCCGGCTAGAAGACGCCTTCCTCAACTGCAAAGAGGAG
Syce3_PAM	ssDNA repair oligo	TCCCGGGGTCTTGCCCCTAAAGCTGAGCACAGTGCCCCCACCCCCCAGAGCATCAGCACCTGTCGCCTAACTGGGACTGTTTGGTTGTTGTAGTGCAGGCAACCTGGATGGCCTATGATATGGTCGTCATGCGTACGAACCCCACACTAGCAGAGTCCATGCGCCGGCTAGAAGACGCCTTCCTCAACTGCAAAGAGGAG
Syce3_O2F	genotyping	GGTGGGAGGCGGGATTATAG
Syce3_O2R	genotyping	CCATGTCCCTGGCTTCGG
