# Supplementary material for: Structural maturation of SYCP1-mediated meiotic chromosome synapsis by SYCE3
Source: Nat Struct Mol Biol. Author manuscript; Available in PMC 2023 Feb 24. (PMC7614228; doi:10.1038/s41594-022-00909-1)
Supplement: Supplementary Table 2 [file EMS159613-supplement-Supplementary_Table_2.xlsx]

## Sheet: 4D_TestisWeights
Dataset	n	Animals	Testis Weights	Mean	SD	t Test_vs_Syce3PAM/PAM	t Test_vs_Syce3Δ/Δ
Syce3PAM/PAM	3	3	87.8,104.85,79.15	90.6	13.1	NA	NA
Syce3Δ/Δ	3	3	28,23.7,24.65	25.4	2.3	0.001	NA
Syce3WY/WY	3	3	23.7,27.1,26.25	25.7	1.8	0.001	0.89
Sample size: 3 animals
Statistical test: two-sided Student’s t-test

## Sheet: 4D_SpermCounts
Dataset	n	Animals	SpermCounts	Mean	SD	tTest_vs_Syce3PAM/PAM	tTest_vs_Syce3Δ/Δ
Syce3PAM/PAM	3	3	1133,2460,1533	1709	681	NA	NA
Syce3Δ/Δ	3	3	0,0,0	0	0	0.012	NA
Syce3WY/WY	3	3	0,0,0	0	0	0.012	1
Sample size: 3 animals
Statistical test: two-sided Student’s t-test

## Sheet: 5C_SYCP1AxialFoci_Frequency
Dataset	n	Foci	Nuclei	Animals	First Quartile	Median	Third Quartile	Mean	SD	MW Test_vs_Syce3Δ/Δ	WSR Test_Shuffled_vs_Observed
Syce3Δ/Δ	25	8356	25	3	187	223	260	222.7	48	NA	NA
Syce3Δ/Δ Shuffled	25	167120	25	3	31.5	37	47.5	40.4	14.1	NA	1.3e-05
Syce3WY/WY	26	3451	26	3	35.8	46	67.8	53.9	32.7	9.7e-10	NA
Syce3WY/WY Shuffled	26	69020	26	3	11.5	18.8	24.8	19.4	12.2	NA	9.4e-06
Syce3Δ/Δ vs Syce3WY/WY observed foci
Sample size: 25, 26 nuclei
Statistical test: two-sided Mann-Whitney U test
Syce3Δ/Δ observed vs shuffled foci
Sample size: 25 nuclei
Statistical test: two-sided Wilcoxon signed rank test
Syce3WY/WY observed vs shuffled foci
Sample size: 26 nuclei
Statistical test: two-sided Wilcoxon signed rank test
Summary statistics represent axial foci frequency per nucleus for observed datasets
Summary statistics represent median axial foci frequency from twenty shuffles per nucleus for shuffled datasets

## Sheet: 5D_SYCP1AxialFoci_Intensity
Nucleus Level Data:
Dataset	n	Nuclei	Animals	FirstQuartile	Median	ThirdQuartile	Mean	SD	MWTest_vs_Syce3Δ/Δ
Syce3Δ/Δ	25	25	3	95628.2	127498	161525	140836	85030.6	NA
Syce3WY/WY	26	26	3	2680.6	8600.5	17411.5	12355.3	12392.4	1.4e-09
Sample size: 25, 26 nuclei
Statistical test: two-sided Mann-Whitney U test
Focus Level Data:
Dataset	Foci	FirstQuartile	Median	ThirdQuartile	Mean	SD
Syce3Δ/Δ	5567	41437.6	123441	340384	326554	595155
Syce3WY/WY	1402	2467.9	8485.2	26315.5	33018.2	101684

## Sheet: S8C_MeiosisProgression
MouseId	Genotype	Leptotene	Zygotene	Pachytene	Diplotene	Metaphase I	Asynapsed Pachytene
4682	Syce3PAM/PAM	1	4	23	4	2	1
5576	Syce3PAM/PAM	0	2	30	18	5	3
6066	Syce3PAM/PAM	0	8	47	22	2	2
4684	Syce3Δ/Δ	6	5	0	0	0	24
4685	Syce3Δ/Δ	5	9	0	3	0	64
4738	Syce3Δ/Δ	10	5	0	1	0	44
4677	Syce3WY/WY	4	2	1	0	0	26
4683	Syce3WY/WY	6	3	0	0	0	64
5959	Syce3WY/WY	7	2	0	0	0	54
Sample size: 3 animals
Statistical test: two-sided Student’s t-test

## Sheet: S9B_SYCP1Foci_AxisDistance
Dataset	n	Foci	Nuclei	Animals	FirstQuartile	Median	ThirdQuartile	Mean	SD	MWTest_vs_Syce3Δ/Δ	WSR Test_Shuffled_vs_Observed
Syce3Δ/Δ	25	8356	25	3	15.8	15.9	17.1	19.5	12.2	NA	NA
Syce3Δ/Δ Shuffled	25	167120	25	3	513.6	603.4	751.7	606.5	171.6	NA	1.3e-05
Syce3WY/WY	26	3451	26	3	37.5	91.2	255.7	138.3	121.9	4.5e-08	NA
Syce3WY/WY Shuffled	26	69020	26	3	343.6	494.2	604.1	501.3	206.8	NA	8.8e-06
Syce3Δ/Δ vs Syce3WY/WY observed distances
Sample size: 25, 26 nuclei
Statistical test: two-sided Mann-Whitney U test
Syce3Δ/Δ observed vs shuffled distances
Sample size: 25 nuclei
Statistical test: two-sided Wilcoxon signed rank test
Syce3WY/WY observed vs shuffled distances
Sample size: 26 nuclei
Statistical test: two-sided Wilcoxon signed rank test
Summary statistics represent median foci-axis distances per nucleus for observed datasets
Summary statistics represent median foci-axis distances from twenty shuffles per nucleus for shuffled datasets

## Sheet: S9C_SYCP1AxialFoci_Signal
Dataset	MouseId	n	Foci	Nuclei	Animals	FirstQuartile	Median	ThirdQuartile	Mean	SD
Syce3Δ/Δ Axial	4684	1960	1960	9	1	53353	152975	437921	393404	628816
Syce3Δ/Δ Axial	4685	1815	1815	8	1	39637	116615	338138	354016	672486
Syce3Δ/Δ Axial	4738	1792	1792	8	1	33965	101019	264978	225621	440913
Syce3WY/WY Axial	4677	505	505	9	1	2598	8067	17060	17155	41302
Syce3WY/WY Axial	4683	552	552	9	1	9467	24188	58078	65520	151264
Syce3WY/WY Axial	5959	345	345	8	1	793	1855	4675	4236	8148

## Sheet: S9D_SYCP1Foci_SignalPerFoci
Nucleus Level Data:
Dataset	n	Nuclei	Animals	FirstQuartile	Median	ThirdQuartile	Mean	SD	MWTest_vs_Syce3Δ/Δ_Axial	MWTest_vs_Syce3Δ/Δ_NonAxial	MWTest_vs_Syce3WY/WY_Axial
Syce3Δ/Δ NonAxial	25	25	3	44900	57471	73862	61821	29310	4.3e-06	NA	NA
Syce3Δ/Δ Axial	25	25	3	95628	127498	161525	140835	85031	NA	NA	NA
Syce3WY/WY NonAxial	26	26	3	2300	10092	17133	13187	13893	1.2e-09	2.1e-08	0.93
Syce3WY/WY Axial	26	26	3	2681	8600	17411	12355	12392	1.4e-09	6.9e-09	NA
Sample size: 25, 25, 26, 26 nuclei
Statistical test: two-sided Mann-Whitney U test
Focus Level Data:
Dataset	Foci	FirstQuartile	Median	ThirdQuartile	Mean	SD
Syce3Δ/Δ NonAxial	2789	22790	60101	174832	185634	382079
Syce3Δ/Δ Axial	5567	41438	123441	340384	326554	595155
Syce3WY/WY NonAxial	2049	2622	9061	29350	39189	125831
Syce3WY/WY Axial	1402	2468	8485	26315	33018	101684

## Sheet: S9D_SYCP1Foci_Intensity
Nucleus Level Data:
Dataset	n	Nuclei	Animals	FirstQuartile	Median	ThirdQuartile	Mean	SD	MWTest_vs_Syce3Δ/Δ_Axial	MWTest_vs_Syce3Δ/Δ_NonAxial	MWTest_vs_Syce3WY/WY_Axial
Syce3Δ/Δ NonAxial	25	25	3	1690	2074	2482	2043	689	0.022	NA	NA
Syce3Δ/Δ Axial	25	25	3	1981	2606	3197	2607	934	NA	NA	NA
Syce3WY/WY NonAxial	26	26	3	40	194	327	305	383	NA	4.4e-09	0.99
Syce3WY/WY Axial	26	26	3	47	187	341	298	356	2.2e-09	NA	NA
Sample size: 25, 25, 26, 26 nuclei
Statistical test: two-sided Mann-Whitney U test
Focus Level Data:
Dataset	Foci	FirstQuartile	Median	ThirdQuartile	Mean	SD
Syce3Δ/Δ NonAxial	2789	1627	2205	3095	2571	1409
Syce3Δ/Δ Axial	5567	1838	2525	3745	2926	1541
Syce3WY/WY NonAxial	2049	60	255	602	427	536
Syce3WY/WY Axial	1402	62	203	514	363	453

## Sheet: S9D_SYCP1Focus_Area
Nucleus Level Data:
Dataset	n	Nuclei	Animals	FirstQuartile	Median	ThirdQuartile	Mean	SD	MWTest_vs_Syce3Δ/Δ_Axial	MWTest_vs_Syce3Δ/Δ_NonAxial	MWTest_vs_Syce3WY/WY_Axial
Syce3Δ/Δ NonAxial	25	25	3	25	29	32	30	9	1.2e-06	NA	NA
Syce3Δ/Δ Axial	25	25	3	42	49	60	52	18	NA	NA	NA
Syce3WY/WY NonAxial	26	26	3	40	48	55	48	14	NA	1.5e-06	0.61
Syce3WY/WY Axial	26	26	3	38	52	62	50	18	0.97	NA	NA
Sample size: 25, 25, 26, 26 nuclei
Statistical test: two-sided Mann-Whitney U test
Focus Level Data:
Dataset	Foci	FirstQuartile	Median	ThirdQuartile	Mean	SD
Syce3Δ/Δ NonAxial	2789	14	29	59	51	74
Syce3Δ/Δ Axial	5567	22	48	99	82	111
Syce3WY/WY NonAxial	2049	23	48	85	68	84
Syce3WY/WY Axial	1402	26	53	87	69	74

[truncated: 1 more sheets: S9E_SYCP1NonAxialFoci]
